# Supplementary material for: Multiple steps of dynein activation by Lis1 visualized by cryo-EM
Source: Nat Struct Mol Biol. 2025 May 23;32(8):1434–44. doi: 10.1038/s41594-025-01558-w (PMC12350149; doi:10.1038/s41594-025-01558-w)
Supplement: Supplementary file 3 — Source data for Fig. 1. [file 41594_2025_1558_MOESM3_ESM.xlsx]

## Sheet: Fig.1h
		No Lis1		+Lis1
	Particles	30 sec	30 min	30 sec	30 min
	straight	26785	119768	158983	0
	interm	19736	94448	105604	106139
	bent	0	122388	92164	67155
	NORMALIZED
		No Lis1		+Lis1
	Percent particles	30 sec	30 min	30 sec	30 min
	straight	0.575761	0.355813	0.445641	0
	interm	0.424239	0.280591	0.296016	0.612479
	bent	0	0.363596	0.258343	0.387521
