# Supplementary material for: Multiple steps of dynein activation by Lis1 visualized by cryo-EM
Source: Nat Struct Mol Biol. 2025 May 23;32(8):1434–44. doi: 10.1038/s41594-025-01558-w (PMC12350149; doi:10.1038/s41594-025-01558-w)
Supplement: Supplementary file 4 — Source data for Fig. 4. [file 41594_2025_1558_MOESM4_ESM.xlsx]

## Sheet: Fig.4
		WT Lis1			Lis1 5A
	Lis1 concetration (nM)	Rep1	Rep2	Rep3	Rep1	Rep2	Rep3		Michaelis-Menten	WT Lis1	Lis1 5A
	0	3.354	0.4073	1.259	3.354	0.4073	1.259		Best-fit values
	50	17.32	12.36	8.861	11.13	5.636	0.2101		Vmax	47.74	7.892
	100	28.46	18.1	19.44	10.36	6.205	1.281		Km	124.1	27.85
	150	34.23	21.62	21.96	7.652	6.218	2.09		95% CI (profile likelihood)
	200	37.3	24.55	30.19	10.64	6.11	1.944		Vmax	38.00 to 65.60	4.721 to +infinity
	250	35.06	26.63		11.96	5.652			Km	68.70 to 234.5	??? to +infinity
									Goodness of Fit
									Degrees of Freedom	4	4
									R squared	0.9898	0.6815
									Sum of Squares	6.676	8.376
									Sy.x	1.292	1.447
									Constraints
									Km	Km > 0	Km > 0
									Number of points
									# of X values	6	6
									# Y values analyzed	6	6
