# Supplementary material for: Multiple steps of dynein activation by Lis1 visualized by cryo-EM
Source: Nat Struct Mol Biol. 2025 May 23;32(8):1434–44. doi: 10.1038/s41594-025-01558-w (PMC12350149; doi:10.1038/s41594-025-01558-w)
Supplement: Supplementary file 5 — Statistical source data for Fig. 5h,i. [file 41594_2025_1558_MOESM5_ESM.xlsx]

## Sheet: Fig.5h
	GST-dynein	GST-dyneinD2868K
Rep. 1	7.043	19.87			Table Analyzed	Normalized data
Rep. 2	5.418	7.879
Rep. 3	5.705	9.463			Column B	Phi Dynein
Rep. 4	9.24	21.27			vs.	vs.
					Column A	WT
					Unpaired t test
					P value	0.0145
Normalized	GST-dynein	GST-dyneinD2868K			P value summary	*
Rep. 1	1	2.82124			Significantly different (P < 0.05)?	Yes
Rep. 2	1	1.45423			One- or two-tailed P value?	Two-tailed
Rep. 3	1	1.65872			t, df	t=3.397, df=6
Rep. 4	1	2.30195
					How big is the difference?
					Mean of column A	1
					Mean of column B	2.059
					Difference between means (B - A) ± SEM	1.059 ± 0.3117
					95% confidence interval	0.2963 to 1.822
					R squared (eta squared)	0.658
					F test to compare variances
					F, DFn, Dfd	Infinity, 3, 3
					P value	<0.0001
					P value summary	****
					Significantly different (P < 0.05)?	Yes
					Data analyzed
					Sample size, column A	4
					Sample size, column B	4

## Sheet: Fig.5i
	100 nM Lis2
	GST-dynein	GST-dyneinD2868K
Rep. 1	7.879	18.79			Table Analyzed	Normalized-100nM Lis1
Rep. 2	4.647	11.34
Rep. 3	9.463	23.36			Column B	100 nM Lis1
					vs.	vs.
Normalized					Column A	Phi Dynein
	100 nM Lis1
	GST-dynein	GST-dyneinD2868K			Unpaired t test
Rep. 1	1	2.38482			P value	<0.0001
Rep. 2	1	2.44028			P value summary	****
Rep. 3	1	2.46856			Significantly different (P < 0.05)?	Yes
					One- or two-tailed P value?	Two-tailed
					t, df	t=58.19, df=4
					How big is the difference?
					Mean of column A	1
					Mean of column B	2.431
					Difference between means (B - A) ± SEM	1.431 ± 0.02460
					95% confidence interval	1.363 to 1.500
					R squared (eta squared)	0.9988
					F test to compare variances
					F, DFn, Dfd	Infinity, 2, 2
					P value	<0.0001
					P value summary	****
					Significantly different (P < 0.05)?	Yes
					Data analyzed
					Sample size, column A	3
					Sample size, column B	3
