# Supplementary material for: Multiple steps of dynein activation by Lis1 visualized by cryo-EM
Source: Nat Struct Mol Biol. 2025 May 23;32(8):1434–44. doi: 10.1038/s41594-025-01558-w (PMC12350149; doi:10.1038/s41594-025-01558-w)
Supplement: Supplementary file 6 — Source data for Fig. 6. [file 41594_2025_1558_MOESM6_ESM.xlsx]

## Sheet: Fig.6b
I4			I6			I7			B7
Population density	Linker angle		Population density	Linker angle		Population density	Linker angle		Population density	Linker angle
1.2e-05	58.7419		1e-06	39.0524		0	39.5298		0	29.5471
3.3e-05	59.2216		1e-06	39.4347		0	40.1063		0	29.8504
0.000139	59.7013		2e-06	39.817		0	40.6828		1.2e-05	30.1536
0.000381	60.1809		1.9e-05	40.1993		0	41.2593		0.000121	30.4568
0.000532	60.6606		8.9e-05	40.5816		0	41.8358		0.000414	30.7601
0.001024	61.1403		0.000126	40.9639		0	42.4124		0.000288	31.0633
0.002027	61.6199		0.000217	41.3462		1e-06	42.9889		0.000426	31.3666
0.003084	62.0996		0.00042	41.7285		1e-06	43.5654		0.000853	31.6698
0.00762	62.5793		0.002726	42.1108		1e-06	44.1419		0.001222	31.973
0.01123	63.0589		0.007319	42.4932		2e-06	44.7184		0.002217	32.2763
0.018062	63.5386		0.00633	42.8755		3e-06	45.2949		0.004989	32.5795
0.024072	64.0183		0.007203	43.2578		3e-06	45.8715		0.008293	32.8827
0.036492	64.4979		0.012949	43.6401		2e-06	46.448		0.008855	33.186
0.041085	64.9776		0.027422	44.0224		1e-06	47.0245		0.012174	33.4892
0.046425	65.4573		0.043201	44.4047		1e-06	47.601		0.023668	33.7925
0.068576	65.9369		0.061368	44.787		1e-06	48.1775		0.035694	34.0957
0.085115	66.4166		0.073543	45.1693		1.2e-05	48.754		0.04165	34.3989
0.118271	66.8962		0.108665	45.5517		6.4e-05	49.3305		0.052898	34.7022
0.144342	67.3759		0.156596	45.934		0.000237	49.9071		0.07192	35.0054
0.164243	67.8556		0.183724	46.3163		0.000847	50.4836		0.090243	35.3086
0.148938	68.3352		0.227485	46.6986		0.002017	51.0601		0.11069	35.6119
0.149566	68.8149		0.227914	47.0809		0.005236	51.6366		0.135726	35.9151
0.123729	69.2946		0.219005	47.4632		0.00808	52.2131		0.163164	36.2184
0.121338	69.7742		0.239493	47.8455		0.012874	52.7896		0.186024	36.5216
0.116916	70.2539		0.21467	48.2278		0.019341	53.3662		0.205092	36.8248
0.115372	70.7336		0.18868	48.6102		0.033451	53.9427		0.226516	37.1281
0.092985	71.2132		0.168416	48.9925		0.053307	54.5192		0.233995	37.4313
0.092805	71.6929		0.132458	49.3748		0.073105	55.0957		0.241374	37.7345
0.08773	72.1726		0.096541	49.7571		0.095106	55.6722		0.224712	38.0378
0.051542	72.6522		0.050246	50.1394		0.132036	56.2487		0.202087	38.341
0.04072	73.1319		0.036967	50.5217		0.167302	56.8253		0.195964	38.6442
0.03621	73.6116		0.027517	50.904		0.148089	57.4018		0.176736	38.9475
0.025298	74.0912		0.033542	51.2863		0.162593	57.9783		0.142685	39.2507
0.018627	74.5709		0.020265	51.6686		0.169097	58.5548		0.108338	39.554
0.018798	75.0506		0.009867	52.051		0.155552	59.1313		0.08778	39.8572
0.018574	75.5302		0.008516	52.4333		0.157785	59.7078		0.075352	40.1604
0.014303	76.0099		0.006125	52.8156		0.132199	60.2844		0.060686	40.4637
0.012945	76.4896		0.006059	53.1979		0.100989	60.8609		0.044181	40.7669
0.009028	76.9692		0.00351	53.5802		0.056185	61.4374		0.035092	41.0701
0.00568	77.4489		0.00196	53.9625		0.03105	62.0139		0.029252	41.3734
0.003523	77.9286		0.002936	54.3448		0.011842	62.5904		0.018958	41.6766
0.002349	78.4082		0.00124	54.7271		0.003807	63.1669		0.014413	41.9799
0.002265	78.8879		0.000718	55.1095		0.002061	63.7434		0.00789	42.2831
0.002318	79.3675		0.000381	55.4918		0.000621	64.32		0.00357	42.5863
0.000389	79.8472		0.000186	55.8741		0.000111	64.8965		0.003141	42.8896
2.7e-05	80.3269		0.000206	56.2564		0	65.473		0.003612	43.1928
1.1e-05	80.8065		0.001024	56.6387		0	66.0495		0.001661	43.496
1e-06	81.2862		9.7e-05	57.021		0	66.626		0.001506	43.7993
0	81.7659		0	57.4033		0	67.2025		0.001299	44.1025
0	82.2455		1.1e-05	57.7856		0	67.7791		0.000227	44.4058
			1.1e-05	58.1679		0	68.3556		8e-06	44.709

## Sheet: Fig.6d
I4			I6			I7			B7
AAA1-AAA2 contact area	Population density		AAA1-AAA2 contact area	Population density		AAA1-AAA2 contact area	Population density		AAA1-AAA2 contact area	Population density
635.552	0		552.22	1e-06		576.97	0		1616.32	0.000139
655.188	0		571.422	1e-06		593.443	0		1626.67	0.000186
674.824	0		590.623	5e-06		609.915	0		1637.02	0.000149
694.46	4e-06		609.825	1.5e-05		626.388	1e-06		1647.37	0.00017
714.096	2e-05		629.027	3.1e-05		642.86	8e-06		1657.72	0.000265
733.732	5.7e-05		648.228	4.9e-05		659.333	1.2e-05		1668.07	0.000353
753.368	0.000106		667.43	0.000115		675.805	1.9e-05		1678.42	0.000468
773.004	0.000179		686.632	0.000355		692.278	4e-05		1688.77	0.000556
792.64	0.000291		705.833	0.000683		708.75	7.4e-05		1699.12	0.000588
812.276	0.000442		725.035	0.000837		725.223	0.000193		1709.47	0.000675
831.912	0.000659		744.236	0.000984		741.695	0.000281		1719.82	0.000791
851.548	0.000871		763.438	0.001561		758.168	0.000398		1730.17	0.000938
871.184	0.001127		782.64	0.003287		774.64	0.000858		1740.52	0.001328
890.82	0.001459		801.841	0.005913		791.113	0.001349		1750.87	0.001916
910.456	0.00158		821.043	0.00668		807.585	0.001752		1761.22	0.002378
930.092	0.001485		840.245	0.004975		824.058	0.002		1771.57	0.002711
949.728	0.001456		859.446	0.00326		840.531	0.002668		1781.92	0.003206
969.364	0.001544		878.648	0.002501		857.003	0.002744		1792.27	0.003803
989	0.00173		897.849	0.00243		873.476	0.004109		1802.63	0.00419
1008.64	0.00226		917.051	0.002543		889.948	0.005535		1812.98	0.004466
1028.27	0.003052		936.253	0.002162		906.421	0.006374		1823.33	0.004845
1047.91	0.003437		955.454	0.001465		922.893	0.006487		1833.68	0.005198
1067.54	0.003444		974.656	0.001092		939.366	0.006348		1844.03	0.005335
1087.18	0.003352		993.858	0.000947		955.838	0.005263		1854.38	0.005215
1106.82	0.003115		1013.06	0.000796		972.311	0.003218		1864.73	0.005134
1126.45	0.002767		1032.26	0.00071		988.783	0.002728		1875.08	0.005028
1146.09	0.002312		1051.46	0.000721		1005.26	0.003075		1885.43	0.004724
1165.72	0.001774		1070.66	0.000898		1021.73	0.002318		1895.78	0.004485
1185.36	0.001362		1089.87	0.001019		1038.2	0.001144		1906.13	0.004298
1205	0.001135		1109.07	0.000861		1054.67	0.00049		1916.48	0.003927
1224.63	0.001154		1128.27	0.000706		1071.15	0.000546		1926.83	0.003709
1244.27	0.00135		1147.47	0.000637		1087.62	0.000216		1937.18	0.003612
1263.9	0.001547		1166.67	0.00062		1104.09	0.000142		1947.53	0.003118
1283.54	0.001658		1185.87	0.000628		1120.56	7.1e-05		1957.88	0.002366
1303.18	0.001284		1205.08	0.000546		1137.04	9.5e-05		1968.23	0.001647
1322.81	0.000688		1224.28	0.000418		1153.51	0.000113		1978.58	0.001137
1342.45	0.000358		1243.48	0.000304		1169.98	3.1e-05		1988.93	0.000851
1362.08	0.000229		1262.68	0.000207		1186.45	2e-06		1999.28	0.000676
1381.72	0.000217		1281.88	0.000156		1202.93	1e-06		2009.63	0.000595
1401.36	0.000244		1301.08	0.000177		1219.4	1e-06		2019.98	0.000467
1420.99	0.000282		1320.29	0.000207		1235.87	1e-06		2030.33	0.000277
1440.63	0.000284		1339.49	0.000204		1252.34	2e-06		2040.68	0.000173
1460.26	0.000202		1358.69	0.000165		1268.82	1e-06		2051.03	0.000118
1479.9	0.000122		1377.89	9.5e-05		1285.29	0		2061.38	7.6e-05
1499.54	7.7e-05		1397.09	5e-05		1301.76	0		2071.73	7.2e-05
1519.17	4.9e-05		1416.29	3.3e-05		1318.23	0		2082.08	8.3e-05
1538.81	4.2e-05		1435.49	1.9e-05		1334.71	0		2092.43	6.8e-05
1558.44	4.7e-05		1454.7	8e-06		1351.18	0		2102.78	3.1e-05
1578.08	3.9e-05		1473.9	2e-06		1367.65	0		2113.13	1e-05
1597.72	2.4e-05		1493.1	1e-06		1384.12	0		2123.48	5e-06
1617.35	9e-06		1512.3	1e-06		1400.6	0		2133.83	2e-06

## Sheet: Fig.6e
I4			I6			I7			B7
AAA3-AAA4 contact area	Population density		AAA3-AAA4 contact area	Population density		AAA3-AAA4 contact area	Population density		AAA3-AAA4 contact area	Population density
1514.57	0		1005.16	1e-06		1164.47	0		1336.83	3e-06
1533.9	1e-06		1027.34	2e-06		1188.87	0		1357.47	6e-06
1553.23	6e-06		1049.51	8e-06		1213.28	6e-06		1378.11	1.5e-05
1572.56	1.6e-05		1071.68	3.7e-05		1237.68	3.1e-05		1398.75	4.2e-05
1591.89	2.3e-05		1093.85	0.000132		1262.09	8.1e-05		1419.39	8.8e-05
1611.22	2.9e-05		1116.02	0.000308		1286.49	0.000135		1440.03	0.000132
1630.55	5.5e-05		1138.19	0.000451		1310.9	0.000171		1460.67	0.000166
1649.88	0.00015		1160.37	0.000425		1335.3	0.000161		1481.31	0.000224
1669.21	0.000461		1182.54	0.000299		1359.71	0.00016		1501.95	0.000304
1688.54	0.001007		1204.71	0.000217		1384.11	0.000217		1522.59	0.000418
1707.87	0.001325		1226.88	0.000199		1408.52	0.00033		1543.23	0.000636
1727.2	0.00111		1249.05	0.000191		1432.92	0.00057		1563.87	0.00098
1746.53	0.00087		1271.22	0.000183		1457.33	0.000847		1584.51	0.001382
1765.86	0.000931		1293.39	0.00021		1481.73	0.001013		1605.15	0.001773
1785.19	0.001075		1315.57	0.00026		1506.14	0.001182		1625.79	0.002178
1804.52	0.00112		1337.74	0.000268		1530.54	0.001293		1646.43	0.00261
1823.85	0.001196		1359.91	0.000241		1554.95	0.001344		1667.07	0.002972
1843.18	0.00137		1382.08	0.000233		1579.35	0.001534		1687.71	0.003215
1862.51	0.001754		1404.25	0.00023		1603.76	0.001826		1708.35	0.003324
1881.84	0.002561		1426.42	0.000221		1628.16	0.002017		1728.99	0.003288
1901.17	0.003426		1448.6	0.000255		1652.57	0.002135		1749.63	0.003161
1920.5	0.003712		1470.77	0.000371		1676.97	0.002395		1770.27	0.002884
1939.83	0.003469		1492.94	0.000548		1701.38	0.002603		1790.91	0.002482
1959.16	0.003238		1515.11	0.00071		1725.78	0.002501		1811.55	0.002187
1978.49	0.003016		1537.28	0.000858		1750.19	0.002168		1832.19	0.001939
1997.82	0.002528		1559.45	0.001054		1774.59	0.001907		1852.83	0.001614
2017.15	0.001919		1581.62	0.001242		1799	0.001818		1873.47	0.00131
2036.48	0.001459		1603.8	0.001394		1823.4	0.001868		1894.11	0.001052
2055.81	0.001328		1625.97	0.001613		1847.81	0.001838		1914.75	0.00084
2075.14	0.001321		1648.14	0.001887		1872.21	0.001653		1935.39	0.000707
2094.47	0.001442		1670.31	0.002097		1896.62	0.001421		1956.03	0.000606
2113.8	0.001971		1692.48	0.00219		1921.02	0.00114		1976.67	0.000495
2133.13	0.002358		1714.65	0.002226		1945.43	0.000897		1997.31	0.000378
2152.46	0.002148		1736.82	0.002371		1969.83	0.000775		2017.95	0.000309
2171.79	0.001482		1759	0.002646		1994.24	0.000734		2038.59	0.00029
2191.13	0.000745		1781.17	0.002803		2018.64	0.000667		2059.23	0.000275
2210.46	0.000323		1803.34	0.002591		2043.05	0.000513		2079.87	0.000275
2229.79	0.000178		1825.51	0.002035		2067.45	0.000305		2100.52	0.00032
2249.12	0.000152		1847.68	0.001669		2091.86	0.000164		2121.16	0.000375
2268.45	0.00014		1869.85	0.002078		2116.26	0.000147		2141.8	0.000416
2287.78	0.000107		1892.03	0.002832		2140.67	0.000139		2162.44	0.00048
2307.11	7.8e-05		1914.2	0.002676		2165.07	9.1e-05		2183.08	0.000567
2326.44	5.5e-05		1936.37	0.001561		2189.48	5.1e-05		2203.72	0.000574
2345.77	3.9e-05		1958.54	0.000628		2213.88	3.4e-05		2224.36	0.000466
2365.1	2.4e-05		1980.71	0.000283		2238.29	2.6e-05		2245	0.000323
2384.43	1e-05		2002.88	0.00019		2262.69	1.9e-05		2265.64	0.00019
2403.76	2e-06		2025.05	0.000114		2287.1	1.6e-05		2286.28	9.4e-05
2423.09	0		2047.23	4.6e-05		2311.5	1.4e-05		2306.92	4.2e-05
2442.42	0		2069.4	1.2e-05		2335.91	1e-05		2327.56	1.9e-05
2461.75	0		2091.57	3e-06		2360.31	5e-06		2348.2	1.2e-05
2481.08	0		2113.74	1e-06		2384.72	1e-06		2368.84	8e-06
