# Supplementary material for: Multiple steps of dynein activation by Lis1 visualized by cryo-EM
Source: Nat Struct Mol Biol. 2025 May 23;32(8):1434–44. doi: 10.1038/s41594-025-01558-w (PMC12350149; doi:10.1038/s41594-025-01558-w)
Supplement: Supplementary file 7 — Source data for Extended Data Fig. 5. [file 41594_2025_1558_MOESM7_ESM.xlsx]

## Sheet: Sheet1
		No Lis1		+Lis1
	Particles	30 sec	30 min	30 sec	30 min
	straight	19378	113521	89224	37973
	interm	17978	115691	182990	82679
	bent	0	89488	59647	60811
	NORMALIZED
		No Lis1		+Lis1
	Percent particles	30 sec	30 min	30 sec	30 min
	straight	0.518739	0.3562	0.26886	0.20926
	interm	0.481261	0.363009	0.551406	0.455625
	bent	0	0.280791	0.179735	0.335115
